# Supplementary material for: Development of a categorical naming test in Korean: Standardization and clinical application for patients with stroke
Source: PLoS One. 2021 Feb 19;16(2):e0247118. doi: 10.1371/journal.pone.0247118 (PMC7895370; doi:10.1371/journal.pone.0247118)
Supplement: S1 Dataset — (ZIP) [file pone.0247118.s003.zip]

Archive with 2 entries (2 files):
- CNT_healthycontrols.xlsx
- CNT_patients.xlsx
