# Supplementary material for: Development of a categorical naming test in Korean: Standardization and clinical application for patients with stroke
Source: PLoS One. 2021 Feb 19;16(2):e0247118. doi: 10.1371/journal.pone.0247118 (PMC7895370; doi:10.1371/journal.pone.0247118)
Supplement: S1 Dataset — (ZIP) [file pone.0247118.s003.zip › CNT_healthycontrols.xlsx]

## Sheet: Sheet1
ID	gender	age	ageG	edu	eduG	mmse	Tscore	Tacc	Lscore	Lacc	Ascore	Aacc
1	2	63	2	6	1	27	55	0.916667	28	0.933333	27	0.9
2	2	61	2	6	1	29	58	0.966667	30	1	28	0.933333
3	2	77	4	12	3	27	45	0.75	23	0.766667	22	0.733333
4	2	66	3	12	3	29	55	0.916667	30	1	25	0.833333
5	2	70	3	9	2	28	52	0.866667	27	0.9	25	0.833333
6	2	63	2	12	3	25	51	0.85	26	0.866667	25	0.833333
7	2	64	2	12	3	24	41	0.683333	20	0.666667	21	0.7
8	2	69	3	8	2	27	48	0.8	25	0.833333	23	0.766667
9	2	71	3	6	1	26	45	0.75	21	0.7	24	0.8
10	2	69	3	6	1	28	50	0.833333	23	0.766667	27	0.9
11	2	70	3	3	1	20	50	0.833333	25	0.833333	25	0.833333
12	2	63	2	16	4	26	54	0.9	28	0.933333	26	0.866667
13	2	60	2	9	2	29	57	0.95	30	1	27	0.9
14	1	76	4	16	4	23	43	0.716667	20	0.666667	23	0.766667
15	1	62	2	6	1	28	53	0.883333	26	0.866667	27	0.9
16	2	68	3	7	2	27	53	0.883333	27	0.9	26	0.866667
17	1	61	2	6	1	28	57	0.95	27	0.9	30	1
18	1	53	1	12	3	23	49	0.816667	25	0.833333	24	0.8
19	1	64	2	12	3	25	53	0.883333	26	0.866667	27	0.9
20	1	65	3	19	4	27	43	0.716667	22	0.733333	21	0.7
21	2	64	2	12	3	27	56	0.933333	29	0.966667	27	0.9
22	2	73	3	0	5	25	36	0.6	18	0.6	18	0.6
23	2	55	2	12	3	29	59	0.983333	30	1	29	0.966667
24	2	61	2	12	3	28	54	0.9	29	0.966667	25	0.833333
25	2	64	2	9	2	27	57	0.95	30	1	27	0.9
26	2	65	3	12	3	29	52	0.866667	27	0.9	25	0.833333
27	2	47	1	6	1	25	47	0.783333	24	0.8	23	0.766667
28	2	70	3	12	3	26	50	0.833333	27	0.9	23	0.766667
29	2	63	2	3	1	25	46	0.766667	24	0.8	22	0.733333
30	2	48	1	12	3	29	57	0.95	29	0.966667	28	0.933333
31	2	78	4	6	1	21	44	0.733333	21	0.7	23	0.766667
32	2	58	2	6	1	27	50	0.833333	24	0.8	26	0.866667
33	2	55	2	6	1	30	55	0.916667	29	0.966667	26	0.866667
34	2	72	3	9	2	27	42	0.7	19	0.633333	23	0.766667
35	2	60	2	12	3	29	54	0.9	27	0.9	27	0.9
36	2	55	2	12	3	28	60	1	30	1	30	1
37	2	68	3	11	3	27	54	0.9	27	0.9	27	0.9
38	2	75	4	12	3	27	57	0.95	30	1	27	0.9
39	1	62	2	0	5	22	43	0.716667	22	0.733333	21	0.7
40	2	62	2	0	5	21	41	0.683333	22	0.733333	19	0.633333
41	2	84	4	3	1	26	41	0.683333	20	0.666667	21	0.7
42	2	80	4	6	1	19	46	0.766667	24	0.8	22	0.733333
43	2	68	3	6	1	25	44	0.733333	23	0.766667	21	0.7
44	2	62	2	9	2	25	53	0.883333	28	0.933333	25	0.833333
45	2	67	3	9	2	26	48	0.8	24	0.8	24	0.8
46	1	70	3	12	3	26	41	0.683333	18	0.6	23	0.766667
47	2	73	3	9	2	24	39	0.65	18	0.6	21	0.7
48	2	72	3	5	1	22	47	0.783333	25	0.833333	22	0.733333
49	1	65	3	0	5	27	37	0.616667	15	0.5	22	0.733333
50	2	71	3	6	1	26	50	0.833333	27	0.9	23	0.766667
51	1	66	3	12	3	23	41	0.683333	19	0.633333	22	0.733333
52	1	65	3	12	3	26	53	0.883333	28	0.933333	25	0.833333
53	2	69	3	12	3	28	56	0.933333	27	0.9	29	0.966667
54	1	61	2	12	3	27	55	0.916667	28	0.933333	27	0.9
55	2	72	3	0	5	25	46	0.766667	25	0.833333	21	0.7
56	1	67	3	11	3	25	58	0.966667	29	0.966667	29	0.966667
57	2	58	2	9	2	29	55	0.916667	29	0.966667	26	0.866667
58	2	64	2	9	2	24	56	0.933333	29	0.966667	27	0.9
59	2	62	2	6	1	23	59	0.983333	30	1	29	0.966667
60	2	69	3	9	2	24	44	0.733333	22	0.733333	22	0.733333
61	2	70	3	6	1	27	48	0.8	23	0.766667	25	0.833333
62	2	81	4	7	2	25	48	0.8	27	0.9	21	0.7
63	1	80	4	6	1	30	51	0.85	25	0.833333	26	0.866667
64	2	73	3	12	3	29	55	0.916667	29	0.966667	26	0.866667
65	1	72	3	7	2	25	52	0.866667	25	0.833333	27	0.9
66	2	81	4	9	2	27	36	0.6	19	0.633333	17	0.566667
67	2	75	4	0	5	23	48	0.8	25	0.833333	23	0.766667
68	2	62	2	9	2	26	51	0.85	28	0.933333	23	0.766667
69	2	79	4	9	2	23	43	0.716667	20	0.666667	23	0.766667
70	1	71	3	0	5	21	47	0.783333	24	0.8	23	0.766667
71	1	68	3	9	2	29	55	0.916667	30	1	25	0.833333
72	2	47	1	0	5	25	51	0.85	27	0.9	24	0.8
73	2	74	3	12	3	25	55	0.916667	26	0.866667	29	0.966667
74	1	73	3	16	4	27	54	0.9	27	0.9	27	0.9
75	2	68	3	3	1	24	49	0.816667	23	0.766667	26	0.866667
76	2	71	3	6	1	21	47	0.783333	23	0.766667	24	0.8
77	1	83	4	9	2	27	52	0.866667	26	0.866667	26	0.866667
78	2	69	3	0	5	15	45	0.75	22	0.733333	23	0.766667
79	2	68	3	6	1	23	53	0.883333	27	0.9	26	0.866667
80	1	68	3	9	2	27	47	0.783333	23	0.766667	24	0.8
81	1	75	4	6	1	22	42	0.7	21	0.7	21	0.7
82	2	69	3	6	1	24	51	0.85	27	0.9	24	0.8
83	2	56	2	12	3	27	57	0.95	28	0.933333	29	0.966667
84	2	75	4	0	5	28	58	0.966667	30	1	28	0.933333
85	2	58	2	6	1	25	54	0.9	26	0.866667	28	0.933333
86	2	75	4	16	4	27	48	0.8	25	0.833333	23	0.766667
87	2	68	3	6	1	29	55	0.916667	28	0.933333	27	0.9
88	2	63	2	9	2	23	51	0.85	26	0.866667	25	0.833333
89	1	70	3	9	2	27	57	0.95	28	0.933333	29	0.966667
90	1	74	3	14	4	30	52	0.866667	29	0.966667	23	0.766667
91	2	72	3	10	3	26	53	0.883333	26	0.866667	27	0.9
92	1	58	2	12	3	23	56	0.933333	26	0.866667	30	1
93	2	65	3	9	2	24	54	0.9	29	0.966667	25	0.833333
94	2	75	4	8	2	29	48	0.8	24	0.8	24	0.8
95	2	78	4	0	5	27	47	0.783333	23	0.766667	24	0.8
96	2	72	3	5	1	20	45	0.75	22	0.733333	23	0.766667
97	1	73	3	12	3	26	45	0.75	21	0.7	24	0.8
98	2	68	3	6	1	27	57	0.95	28	0.933333	29	0.966667
99	2	66	3	9	2	27	30	0.5	14	0.466667	16	0.533333
100	2	70	3	9	2	28	57	0.95	28	0.933333	29	0.966667
101	2	66	3	6	1	28	54	0.9	29	0.966667	25	0.833333
102	2	74	3	6	1	26	48	0.8	26	0.866667	22	0.733333
103	2	67	3	6	1	27	54	0.9	28	0.933333	26	0.866667
104	2	64	2	9	2	25	52	0.866667	26	0.866667	26	0.866667
105	2	69	3	16	4	28	55	0.916667	27	0.9	28	0.933333
106	2	74	3	6	1	30	51	0.85	28	0.933333	23	0.766667
107	2	68	3	4	1	26	53	0.883333	27	0.9	26	0.866667
108	2	68	3	6	1	23	53	0.883333	29	0.966667	24	0.8
109	2	70	3	18	4	29	54	0.9	28	0.933333	26	0.866667
110	2	83	4	6	1	26	49	0.816667	24	0.8	25	0.833333
111	2	55	2	16	4	29	59	0.983333	30	1	29	0.966667
112	2	77	4	0	5	29	43	0.716667	23	0.766667	20	0.666667
113	2	68	3	6	1	29	52	0.866667	27	0.9	25	0.833333
114	2	62	2	12	3	25	48	0.8	24	0.8	24	0.8
115	2	64	2	9	2	28	57	0.95	30	1	27	0.9
116	2	73	3	6	1	21	44	0.733333	24	0.8	20	0.666667
117	2	62	2	16	4	26	59	0.983333	30	1	29	0.966667
118	2	67	3	16	4	25	57	0.95	30	1	27	0.9
119	2	79	4	0	5	21	36	0.6	19	0.633333	17	0.566667
120	2	49	1	12	3	30	59	0.983333	30	1	29	0.966667
121	2	75	4	6	1	23	39	0.65	18	0.6	21	0.7
122	1	78	4	12	3	25	35	0.583333	19	0.633333	16	0.533333
123	2	60	2	6	1	25	57	0.95	28	0.933333	29	0.966667
124	1	79	4	12	3	24	46	0.766667	24	0.8	22	0.733333
125	2	73	3	9	2	26	47	0.783333	24	0.8	23	0.766667
126	1	69	3	10	3	27	57	0.95	28	0.933333	29	0.966667
127	2	71	3	12	3	28	57	0.95	28	0.933333	29	0.966667
128	2	60	2	6	1	27	49	0.816667	26	0.866667	23	0.766667
129	2	71	3	8	2	28	58	0.966667	29	0.966667	29	0.966667
130	2	54	1	11	3	28	58	0.966667	30	1	28	0.933333
131	2	71	3	0	5	24	45	0.75	21	0.7	24	0.8
132	2	61	2	6	1	25	55	0.916667	28	0.933333	27	0.9
133	2	68	3	6	1	25	56	0.933333	29	0.966667	27	0.9
134	2	65	3	9	2	27	50	0.833333	27	0.9	23	0.766667
135	2	67	3	12	3	29	57	0.95	29	0.966667	28	0.933333
136	2	65	3	6	1	24	47	0.783333	23	0.766667	24	0.8
137	2	75	4	5	1	27	46	0.766667	24	0.8	22	0.733333
138	1	60	2	6	1	27	57	0.95	29	0.966667	28	0.933333
139	2	59	2	12	3	28	57	0.95	29	0.966667	28	0.933333
140	1	69	3	16	4	22	51	0.85	26	0.866667	25	0.833333
141	2	81	4	4	1	20	38	0.633333	18	0.6	20	0.666667
142	2	73	3	2	1	23	35	0.583333	17	0.566667	18	0.6
143	1	72	3	12	3	29	55	0.916667	30	1	25	0.833333
144	2	66	3	14	4	30	58	0.966667	30	1	28	0.933333
145	2	79	4	6	1	27	45	0.75	22	0.733333	23	0.766667
146	2	66	3	12	3	23	53	0.883333	26	0.866667	27	0.9
147	2	71	3	0	5	19	47	0.783333	27	0.9	20	0.666667
148	1	76	4	12	3	26	44	0.733333	22	0.733333	22	0.733333
149	2	53	1	9	2	24	55	0.916667	29	0.966667	26	0.866667
150	2	68	3	9	2	27	53	0.883333	28	0.933333	25	0.833333
151	1	62	2	9	2	27	59	0.983333	29	0.966667	30	1
152	1	73	3	16	4	28	54	0.9	25	0.833333	29	0.966667
153	2	67	3	8	2	23	57	0.95	29	0.966667	28	0.933333
154	1	83	4	12	3	24	42	0.7	19	0.633333	23	0.766667
155	2	58	2	7	2	25	56	0.933333	28	0.933333	28	0.933333
156	2	63	2	12	3	26	56	0.933333	29	0.966667	27	0.9
157	2	61	2	6	1	28	53	0.883333	25	0.833333	28	0.933333
158	2	66	3	0	5	22	48	0.8	22	0.733333	26	0.866667
159	2	64	2	9	2	26	57	0.95	28	0.933333	29	0.966667
160	2	60	2	9	2	29	50	0.833333	22	0.733333	28	0.933333
161	2	75	4	6	1	23	52	0.866667	27	0.9	25	0.833333
162	2	69	3	6	1	21	60	1	30	1	30	1
163	2	60	2	12	3	26	56	0.933333	28	0.933333	28	0.933333
164	1	64	2	9	2	27	51	0.85	25	0.833333	26	0.866667
165	2	75	4	5	1	26	51	0.85	26	0.866667	25	0.833333
166	2	59	2	12	3	26	53	0.883333	27	0.9	26	0.866667
167	1	68	3	9	2	23	54	0.9	26	0.866667	28	0.933333
168	1	76	4	9	2	26	47	0.783333	25	0.833333	22	0.733333
169	1	74	3	9	2	23	35	0.583333	12	0.4	23	0.766667
170	1	67	3	16	4	27	50	0.833333	25	0.833333	25	0.833333
171	2	66	3	9	2	25	49	0.816667	25	0.833333	24	0.8
172	2	65	3	12	3	27	44	0.733333	20	0.666667	24	0.8
173	2	61	2	12	3	27	47	0.783333	24	0.8	23	0.766667
174	1	70	3	14	4	24	53	0.883333	27	0.9	26	0.866667
175	2	74	3	8	2	27	58	0.966667	30	1	28	0.933333
176	2	58	2	12	3	27	58	0.966667	28	0.933333	30	1
177	2	66	3	12	3	29	51	0.85	28	0.933333	23	0.766667
178	1	85	4	11	3	25	47	0.783333	24	0.8	23	0.766667
179	2	73	3	16	4	30	55	0.916667	27	0.9	28	0.933333
180	2	63	2	12	3	26	52	0.866667	27	0.9	25	0.833333
181	2	72	3	6	1	22	52	0.866667	26	0.866667	26	0.866667
182	2	76	4	6	1	24	53	0.883333	27	0.9	26	0.866667
183	1	65	3	9	2	24	50	0.833333	22	0.733333	28	0.933333
184	2	77	4	6	1	26	44	0.733333	21	0.7	23	0.766667
185	2	71	3	14	4	29	56	0.933333	29	0.966667	27	0.9
186	2	65	3	0	5	28	54	0.9	28	0.933333	26	0.866667
187	2	65	3	9	2	28	40	0.666667	18	0.6	22	0.733333
188	2	61	2	12	3	27	57	0.95	30	1	27	0.9
189	1	75	4	6	1	24	51	0.85	25	0.833333	26	0.866667
190	2	60	2	15	4	28	58	0.966667	29	0.966667	29	0.966667
191	1	83	4	5	1	22	48	0.8	20	0.666667	28	0.933333
192	2	75	4	6	1	28	53	0.883333	28	0.933333	25	0.833333
193	2	51	1	9	2	23	50	0.833333	24	0.8	26	0.866667
194	2	70	3	12	3	24	55	0.916667	29	0.966667	26	0.866667
195	2	74	3	2	1	24	51	0.85	28	0.933333	23	0.766667
196	1	75	4	15	4	25	48	0.8	24	0.8	24	0.8
197	1	68	3	9	2	28	51	0.85	27	0.9	24	0.8
198	1	65	3	9	2	27	47	0.783333	21	0.7	26	0.866667
199	1	74	3	6	1	27	35	0.583333	15	0.5	20	0.666667
200	2	65	3	16	4	28	52	0.866667	23	0.766667	29	0.966667
201	2	70	3	7	2	22	50	0.833333	26	0.866667	24	0.8
202	2	62	2	8	2	27	57	0.95	30	1	27	0.9
203	2	65	3	6	1	25	45	0.75	25	0.833333	20	0.666667
204	2	64	2	12	3	23	47	0.783333	24	0.8	23	0.766667
205	2	68	3	9	2	27	55	0.916667	27	0.9	28	0.933333
206	1	63	2	6	1	24	45	0.75	21	0.7	24	0.8
207	2	75	4	12	3	30	43	0.716667	20	0.666667	23	0.766667
208	2	71	3	6	1	27	56	0.933333	29	0.966667	27	0.9
209	1	63	2	16	4	27	47	0.783333	23	0.766667	24	0.8
210	2	54	1	12	3	29	59	0.983333	30	1	29	0.966667
211	1	71	3	12	3	27	53	0.883333	27	0.9	26	0.866667
212	2	60	2	12	3	27	54	0.9	28	0.933333	26	0.866667
213	2	62	2	12	3	27	59	0.983333	30	1	29	0.966667
214	2	73	3	22	4	27	53	0.883333	28	0.933333	25	0.833333
215	1	81	4	16	4	28	45	0.75	22	0.733333	23	0.766667
216	1	72	3	12	3	29	51	0.85	23	0.766667	28	0.933333
217	1	66	3	9	2	23	54	0.9	29	0.966667	25	0.833333
218	2	65	3	15	4	29	50	0.833333	26	0.866667	24	0.8
219	2	60	2	12	3	29	53	0.883333	25	0.833333	28	0.933333
220	2	63	2	12	3	28	54	0.9	28	0.933333	26	0.866667
221	2	71	3	6	2	28	48	0.8	25	0.833333	23	0.766667
