# Supplementary material for: Development of a categorical naming test in Korean: Standardization and clinical application for patients with stroke
Source: PLoS One. 2021 Feb 19;16(2):e0247118. doi: 10.1371/journal.pone.0247118 (PMC7895370; doi:10.1371/journal.pone.0247118)
Supplement: S1 Dataset — (ZIP) [file pone.0247118.s003.zip › CNT_patients.xlsx]

## Sheet: Sheet1
ID	gender	age	ageG	edu	eduG	mmse	timepostonset	diagG	LR	Tscore	Tacc	Tnormal	Lscore	Lacc	Ascore	Aacc	presenceofaphasia
1	1	53	5	16	4	25	36	2	1	29	0.48	0	18	0.6	11	0.37	0
2	1	60	6	12	3	30	12	1	2	50	0.83	1	28	0.93	22	0.73	0
3	1	60	6	9	2	27	1192	2	2	44	0.73	0	21	0.7	23	0.77	0
4	1	33	3	12	3	27	76	2	1	44	0.73	0	23	0.77	21	0.7	0
5	1	55	5	12	3	27	384	1	2	52	0.87	1	27	0.9	25	0.83	0
6	1	51	5	9	2	26	31	1	2	48	0.8	1	25	0.83	23	0.77	0
7	2	74	7	6	1	15	116	2	1	58	0.97	1	28	0.93	30	1	0
8	1	56	5	18	5	28	85	1	2	47	0.78	1	23	0.77	24	0.8	0
9	1	64	6	18	5	28	1	1	1	56	0.93	1	29	0.97	27	0.9	0
10	1	67	6	9	2	18	74	2	2	51	0.85	1	27	0.9	24	0.8	0
11	2	65	6	6	1	0	15	1	1	2	0.03	0	2	0.07	0	0	0
12	1	55	5	6	1	28	381	1	2	55	0.92	1	28	0.93	27	0.9	0
13	1	78	7	6	1	26	186	2	2	40	0.67	1	19	0.63	21	0.7	0
14	2	25	2	16	4	26	89	2	2	43	0.72	0	22	0.73	21	0.7	0
15	2	73	7	9	2	21	66	2	2	37	0.62	0	20	0.67	17	0.57	0
16	1	40	4	9	2	30	19	2	1	45	0.75	1	22	0.73	23	0.77	0
17	1	38	3	18	5	27	71	2	2	59	0.98	1	29	0.97	30	1	0
18	2	70	7	6	1	25	1015	1	1	57	0.95	1	29	0.97	28	0.93	0
19	1	62	6	0	0	21	1694	2	1	23	0.38	0	14	0.47	9	0.3	0
20	2	77	7	6	1	22	74	2	2	51	0.85	1	24	0.8	27	0.9	0
21	1	60	6	9	2	18	1297	2	1	59	0.98	1	29	0.97	30	1	0
22	1	67	6	0	0	25	7	1	2	54	0.9	1	26	0.87	28	0.93	0
23	2	82	8	6	1	15	39	1	2	56	0.93	1	29	0.97	27	0.9	0
24	2	87	8	6	1	0	50	1	1	55	0.92	1	27	0.9	28	0.93	0
25	1	70	7	6	1	26	382	1	1	53	0.88	1	28	0.93	25	0.83	0
26	2	54	5	9	2	28	15	1	2	26	0.43	0	10	0.33	16	0.53	0
27	2	50	5	12	3	9	1806	2	2	30	0.5	0	17	0.57	13	0.43	0
28	2	54	5	9	2	27	5	1	2	49	0.82	1	27	0.9	22	0.73	0
30	1	72	7	16	4	29	13	1	2	53	0.88	1	27	0.9	26	0.87	0
32	2	59	5	9	2	27	35	2	2	57	0.95	1	29	0.97	28	0.93	0
37	1	25	2	16	4	29	421	2	1	55	0.92	1	29	0.97	26	0.87	0
38	2	87	8	6	1	20	16	1	2	48	0.8	1	25	0.83	23	0.77	0
39	2	55	5	6	1	28	32	2	1	49	0.82	1	26	0.87	23	0.77	0
40	1	32	3	16	4	25	59	2	2	53	0.88	1	27	0.9	26	0.87	0
43	2	36	3	18	5	27	2626	2	2	58	0.97	1	30	1	28	0.93	0
44	1	62	6	16	4	29	19	1	2	55	0.92	1	29	0.97	26	0.87	0
46	2	74	7	2	1	24	23	1	1	45	0.75	1	22	0.73	23	0.77	0
47	2	37	3	12	3	27	1967	2	2	58	0.97	1	30	1	28	0.93	0
54	1	58	5	6	1	24	25	1	1	53	0.88	1	26	0.87	27	0.9	0
57	2	71	7	0	0	23	35	1	2	33	0.55	0	17	0.57	16	0.53	0
59	1	59	5	9	2	9	60	2	1	32	0.53	0	14	0.47	18	0.6	0
61	1	28	2	12	3	29	48	2	1	55	0.92	1	29	0.97	26	0.87	0
62	2	40	3	14	4	30	39	2	2	58	0.97	1	30	1	28	0.93	0
64	2	63	6	9	2	24	99	2	2	34	0.57	0	16	0.53	18	0.6	0
65	1	68	6	16	4	30	10	1	2	54	0.9	1	27	0.9	27	0.9	0
68	1	65	6	12	3	29	2	1	2	55	0.92	1	27	0.9	28	0.93	0
77	2	59	5	9	2	12	44	2	1	21	0.35	0	14	0.47	7	0.23	0
78	2	67	6	0	0	18	37	1	2	55	0.92	1	29	0.97	26	0.87	0
82	2	70	7	0	0	19	30	2	2	33	0.55	0	19	0.63	14	0.47	0
83	2	53	5	6	1	27	29	1	2	54	0.9	1	28	0.93	26	0.87	0
84	1	57	5	12	3	17	26	2	2	51	0.85	1	27	0.9	24	0.8	0
85	1	36	3	16	4	29	33	1	2	59	0.98	1	29	0.97	30	1	0
87	1	60	6	18	5	26	40	1	2	56	0.93	1	28	0.93	28	0.93	0
91	1	53	5	12	3	16	10	1	1	30	0.5	0	17	0.57	13	0.43	0
92	1	44	4	12	3	27	42	2	2	57	0.95	1	30	1	27	0.9	0
95	2	74	7	6	1	21	18	1	1	51	0.85	1	27	0.9	24	0.8	0
96	2	70	7	9	2	27	33	1	2	49	0.82	1	25	0.83	24	0.8	0
97	2	59	5	6	1	17	45	2	1	44	0.73	0	25	0.83	19	0.63	0
98	1	71	7	9	2	28	37	2	2	51	0.85	1	24	0.8	27	0.9	0
99	1	56	5	12	3	28	45	2	2	50	0.83	1	24	0.8	26	0.87	0
107	2	76	7	0	0	21	16	1	1	51	0.85	1	27	0.9	24	0.8	0
112	2	75	7	6	1	13	36	1	1	39	0.65	1	20	0.67	19	0.63	0
29	2	71	7	0	0	18	8	1	1	32	0.53	0	16	0.53	16	0.53	1
31	2	74	7	9	2	26	45	1	1	43	0.72	1	23	0.77	20	0.67	1
33	1	69	6	12	3	5	91	1	2	6	0.1	0	2	0.07	4	0.13	1
34	2	59	5	12	3	24	94	2	2	49	0.82	1	28	0.93	21	0.7	1
35	1	55	5	12	3	26	325	1	1	52	0.87	1	27	0.9	25	0.83	1
36	1	52	5	12	3	26	48	1	2	47	0.78	1	26	0.87	21	0.7	1
41	2	71	7	12	3	28	77	1	1	43	0.72	1	23	0.77	20	0.67	1
42	2	72	7	6	1	19	21	1	1	22	0.37	0	11	0.37	11	0.37	1
45	2	52	5	9	2	4	175	2	1	0	0	0	0	0	0	0	1
48	1	73	7	16	4	27	3	1	1	44	0.73	1	21	0.7	23	0.77	1
49	2	38	3	16	4	16	21	2	1	49	0.82	1	27	0.9	22	0.73	1
50	1	59	5	18	5	22	13	1	1	20	0.33	0	10	0.33	10	0.33	1
51	2	77	7	6	1	0	10	1	1	0	0	0	0	0	0	0	1
52	1	66	6	12	3	9	969	1	1	17	0.28	0	11	0.37	6	0.2	1
53	1	63	6	9	2	28	26	1	2	49	0.82	1	23	0.77	26	0.87	1
55	1	55	5	12	3	26	17	2	2	57	0.95	1	27	0.9	30	1	1
56	1	48	4	12	3	28	11	1	1	7	0.12	0	4	0.13	3	0.1	1
58	1	40	4	9	2	29	27	2	1	58	0.97	1	30	1	28	0.93	1
60	1	55	5	16	4	24	39	2	1	50	0.83	1	26	0.87	24	0.8	1
63	2	52	5	16	4	22	22	2	1	6	0.1	0	2	0.07	4	0.13	1
66	1	80	8	0	0	0	75	1	1	0	0	0	0	0	0	0	1
67	1	25	2	14	4	9	229	2	1	20	0.33	0	11	0.37	9	0.3	1
69	2	67	6	6	1	20	37	2	2	48	0.8	1	24	0.8	24	0.8	1
70	1	39	3	12	3	10	23	1	1	9	0.15	0	6	0.2	3	0.1	1
71	1	59	5	12	3	23	562	2	1	45	0.75	1	25	0.83	20	0.67	1
72	2	80	8	0	0	21	10	1	1	36	0.6	1	17	0.57	19	0.63	1
73	2	63	6	9	2	20	30	2	1	34	0.57	0	17	0.57	17	0.57	1
74	1	73	7	16	4	20	6	1	1	35	0.58	0	20	0.67	15	0.5	1
75	2	75	7	0	0	17	29	2	1	39	0.65	1	21	0.7	18	0.6	1
76	1	56	5	18	5	29	4	1	1	43	0.72	0	23	0.77	20	0.67	1
79	2	78	7	6	1	22	15	1	1	31	0.52	0	14	0.47	17	0.57	1
80	1	49	4	6	1	18	25	2	1	33	0.55	0	13	0.43	20	0.67	1
81	1	59	5	9	2	28	41	1	1	55	0.92	1	27	0.9	28	0.93	1
86	1	50	5	12	3	17	8456	2	2	42	0.7	0	18	0.6	24	0.8	1
88	1	61	6	9	2	20	25	2	2	50	0.83	1	25	0.83	25	0.83	1
89	1	78	7	12	3	12	44	1	1	29	0.48	0	13	0.43	16	0.53	1
90	2	50	5	16	4	19	51	2	1	49	0.82	1	29	0.97	20	0.67	1
93	1	49	4	12	3	12	39	2	1	1	0.02	0	0	0	1	0.03	1
94	1	64	6	9	2	20	5	1	1	44	0.73	0	26	0.87	18	0.6	1
100	1	48	4	12	3	6	27	2	1	3	0.05	0	1	0.03	2	0.07	1
101	2	77	7	6	1	27	12	1	1	41	0.68	1	20	0.67	21	0.7	1
102	1	59	5	9	2	30	1013	1	1	39	0.65	0	17	0.57	22	0.73	1
103	1	62	6	9	2	25	51	2	1	52	0.87	1	28	0.93	24	0.8	1
104	2	77	7	16	4	19	42	2	2	40	0.67	1	19	0.63	21	0.7	1
105	2	77	7	0	0	9	29	2	1	11	0.18	0	8	0.27	3	0.1	1
106	1	64	6	9	2	9	44	1	1	12	0.2	0	4	0.13	8	0.27	1
108	1	49	4	12	3	14	179	1	1	38	0.63	0	22	0.73	16	0.53	1
109	1	49	4	16	4	23	53	2	2	55	0.92	1	28	0.93	27	0.9	1
110	2	57	5	6	1	7	1174	2	1	16	0.27	0	7	0.23	9	0.3	1
111	1	69	6	16	4	8	8	1	2	20	0.33	0	10	0.33	10	0.33	1
